# Supplementary material for: Differential genome organization revealed by comparative topological analysis of Mycobacterium tuberculosis strains H37Rv and H37Ra
Source: mSystems. 2025 Apr 7;10(5):e00562-24. doi: 10.1128/msystems.00562-24 (PMC12090813; doi:10.1128/msystems.00562-24)
Supplement: Table S1 — Sequencing reads. [file msystems.00562-24-s0004.xls]

## Sheet: QC_table Hi-C samples_aerobic
Hi-C Sequencing reads Qualtiy Control
Sample	Sequenced reads	Min restriction site distance	Max library insert size	Pairs mappable, unique and high quality	% uniquely mapped	Hi-C contacts	% valid pairs	One mate unmapped	One mate not unique	Low mapping quality	dangling end GATC (restriction sequence AGATCT)	self ligation (removed)	One mate not close to rest site	same fragment	self circle	duplicated pairs	inter chromosomal	Intra short range (< 20kb)	Intra long range (>= 20kb)	Read pair type: inward pairs	Read pair type: outward pairs	Read pair type: left pairs	Read pair type: right pairs
H37Rv replicate 1	26982958	300	1000	25856435	95.82	7793302	30.14	604675	376400	145448	627118	2133498	0	11218729	1110513	4083788	0	1375775	6417527	1711247	2843716	1499024	1739315
H37Rv replicate 2	24838629	300	1000	23427359	94.31	5335368	22.77	903381	355653	152236	818126	2490548	0	11944352	834372	2838965	0	1045327	4290041	1136259	2000620	1042736	1155753
H37Rv replicate 3	23451895	300	1000	22327026	95.2	5748727	25.74	668387	333374	123108	573363	977322	0	11812135	754704	3215479	0	929316	4819411	1269825	2057414	1135780	1285708
H37Ra replicate 1	33582922	300	1000	29401921	87.55	12039117	40.94	3513858	483030	184113	263814	1739826	0	8240464	1440851	7118700	0	1839734	10199383	2771392	4293001	2138893	2835831
H37Ra replicate 2	42132964	300	1000	37184635	88.25	15333711	41.23	4104633	601333	242363	329451	2731476	0	9967198	1461152	8822799	0	1963556	13370155	3620221	5169572	2834452	3709466
H37Ra replicate 3	37773866	300	1000	32883720	87.05	13430149	40.84	4148517	539045	202584	279042	2034530	0	8414738	1537321	8725261	0	1979957	11450192	3130273	4760617	2334263	3204996

## Sheet: QC_table Hi-C samples_hypoxic
Sample	Sequenced reads	Pair mappable, unique and high quality	%Uniquely mapped	Hi-C contacts	% Valid pairs
H37Rv replicate 1	32559378	28116890	86.35	9573820	34.05
H37Rv replicate 2	21673758	18439343	85.07	6878576	37.3
H37Rv replicate 3	27002497	23867137	88.38	8324325	34.87
H37Ra replicate 1	19903371	18598632	93.44	5871024	31.56
H37Ra replicate 2	21673758	20380823	94.03	7418307	36.39
H37Ra replicate 3	27002497	24887622	92.16	5114771	20.55
