# Supplementary material for: Differential genome organization revealed by comparative topological analysis of Mycobacterium tuberculosis strains H37Rv and H37Ra
Source: mSystems. 2025 Apr 7;10(5):e00562-24. doi: 10.1128/msystems.00562-24 (PMC12090813; doi:10.1128/msystems.00562-24)
Supplement: Table S4 — Genes with differential expression. [file msystems.00562-24-s0005.xlsx]

## Sheet: Significant exp. Changes
Locus	Product	Gene name	fold change	P-value
Rv3477	pe family protein	PE31	-3.38133	3.07739e-38
Rv3616c	conserved hypothetical alanine and glycine rich protein	-	-3.16432	0
Rv3615c	hypothetical protein	-	-2.74436	0
Rv3332	probable n-acetylglucosamine-6-phosphate deacetylase naga (glcnac 6-p deacetylase)	nagA	-2.42629	2.95647e-22
Rv3478	pe family protein	PPE60	-2.3136	0
Rv3487c	probable esterase/lipase lipf	lipF	-2.25417	6.51359e-10
Rv3331	probable sugar-transport integral membrane protein sugi	sugI	-2.07664	0
Rv1196	ppe family protein	PPE18	-1.92616	0
Rv2391	probable ferredoxin-dependent nitrite reductase nira	nirA	-1.88277	2.54232e-23
Rv3825c	probable polyketide synthase pks2	pks2	-1.79449	0
Rv3135	ppe family protein	PPE50	-1.68067	0
Rv3767c	hypothetical protein	-	-1.62795	2.31119e-30
Rv3613c	hypothetical protein	-	-1.61553	1.10472e-06
Rv1639c	hypothetical protein	-	-1.61011	5.59061e-12
Rv1972	probable conserved mce associated membrane protein	-	-1.54701	0.00801
Rv0440	chaperonin groel	groEL	-1.51812	1.05782e-14
Rv2913c	possible d-amino acid aminohydrolase (d-amino acid hydrolase)	-	-1.49263	9.82291e-06
Rv2396	pe-pgrs family protein	PE_PGRS41	-1.46975	7.97391e-14
Rv1195	pe family protein	PE13	-1.46962	1.12822e-11
Rv2893	possible oxidoreductase	-	-1.42946	0.00059
Rv3053c	probable glutaredoxin electron transport component of nrdef (glutaredoxin-like protein) nrdh	nrdH	-1.40276	8.69181e-11
Rv3804c	secreted antigen 85-a fbpa (mycolyl transferase 85a) (fibronectin-binding protein a) (antigen 85 complex a)	fbpA	-1.39949	0.00136
Rv2707	probable conserved transmembrane alanine and leucine rich protein	-	-1.3877	3.04844e-38
Rv2227	hypothetical protein	-	-1.3778	2.70038e-35
Rv2590	probable fatty-acid-coa ligase fadd9 (fatty-acid-coa synthetase) (fatty-acid-coa synthase)	fadD9	-1.34252	2.84462e-16
Rv2329c	probable nitrite extrusion protein 1 nark1 (nitrite facilitator 1)	narK1	-1.32282	1.97326e-08
Rv3136	ppe family protein	PPE51	-1.27895	2.35447e-06
Rv1185c	acyl-coa synthase	fadD21	-1.26316	0.0014
Rv3197	probable conserved atp-binding protein abc transporter	-	-1.25126	0.00132
Rv0350	molecular chaperone dnak	dnaK	-1.20513	7.72965e-06
Rv2986c	probable dna-binding protein hu homolog hupb (histone-like protein) (hlp) (21-kda laminin-2-binding protein)	hupB	-1.20411	0.14476
Rv1454c	probable quinone reductase qor (nadph:quinone reductase) (zeta-crystallin homolog protein)	qor	-1.19331	0.00091
Rv3268	hypothetical protein	-	-1.19305	0.14102
Rv2671	hypothetical protein	ribD	-1.1842	0.00077
Rv1743	probable transmembrane serine/threonine-protein kinase e pkne (protein kinase e) (stpk e)	pknE	-1.17929	0.08514
Rv1361c	ppe family protein	PPE19	-1.17837	2.52963e-17
Rv2544	probable conserved lipoprotein lppb	lppB	-1.17704	1.0608e-06
Rv0981	mycobacterial persistence regulator mrpa (two component response transcriptional regulatory protein)	mprA	-1.16934	0.02598
Rv1057	hypothetical protein	-	-1.14424	3.18454e-08
Rv3417c	chaperonin groel	groEL	-1.13725	0.11131
Rv3418c	co-chaperonin groes	groES	-1.13449	0.01134
Rv1180	probable polyketide beta-ketoacyl synthase pks3	pks3	-1.13162	0.03301
Rv2450c	probable resuscitation-promoting factor rpfe	rpfE	-1.11085	0.01464
Rv0821c	probable phosphate-transport system transcriptional regulatory protein phoy2	phoY2	-1.10928	0.00048
Rv1805c	hypothetical protein	-	-1.09867	0.02232
Rv3343c	ppe family protein	PPE54	-1.09262	0.36279
Rv1752	hypothetical protein	-	-1.09171	0.01562
Rv2669	hypothetical protein	-	-1.07662	0.00556
Rv3137	probable monophosphatase	-	-1.0737	0.05939
Rv0288	low molecular weight protein antigen 7 esxh (10 kda antigen) (cfp-7) (protein tb10.4)	esxH	-1.06298	0.10825
Rv2664	hypothetical protein	-	-1.06182	0.18648
Rv1393c	probable monoxygenase	-	-1.05754	0.45693
Rv1707	probable conserved transmembrane protein	-	-1.04918	0.05109
Rv0967	hypothetical protein	-	-1.04718	0.02205
Rv2550c	hypothetical protein	-	-1.04569	0.22203
Rv2663	hypothetical protein	-	-1.04544	0.2144
Rv1806	pe family protein	PE20	-1.03737	0.48423
Rv2662	hypothetical protein	-	-1.02904	0.52539
Rv2670c	hypothetical protein	-	-1.00364	0.93997
Rv0968	hypothetical protein	-	-1.00064	0.96485
Rv0183	possible lysophospholipase	-	-1.00015	0.99576
Rv2667	possible atp-dependent protease atp-binding subunit clpc2	clpC2	1.00495	0.93234
Rv2672	possible secreted protease	-	1.00718	0.87107
Rv3219	probable transcriptional regulatory protein whib-like whib1	whiB1	1.01645	0.93992
Rv1285	sulfate adenylyltransferase subunit 2	cysD	1.0219	0.35112
Rv1586c	probable phirv1 integrase	-	1.02499	0.4677
Rv3411c	inositol-5-monophosphate dehydrogenase	guaB2	1.03148	0.29716
Rv0351	probable grpe protein (hsp-70 cofactor)	grpE	1.04979	0.06052
Rv3388	pe-pgrs family protein	PE_PGRS52	1.0517	0.09049
Rv1871c	hypothetical protein	-	1.05235	0.35842
Rv0840c	probable proline iminopeptidase pip (prolyl aminopeptidase) (pap)	pip	1.05595	0.18008
Rv0535	5'-methylthioadenosine phosphorylase	pnp	1.05799	0.08907
Rv1537	dna polymerase iv	dinX	1.07238	0.00596
Rv2504c	probable succinyl-coa:3-ketoacid-coenzyme a transferase (alpha subunit) scoa (3-oxo acid:coa transferase) (oxct a) (succinyl-coa:3-oxoacid-coenzyme a transferase)	scoA	1.07809	0.26724
Rv3269	hypothetical protein	-	1.0902	0.40322
Rv1690	probable lipoprotein lprj	lprJ	1.09044	0.01174
Rv0988	possible conserved exported protein	-	1.09182	0.02634
Rv2126c	pe-pgrs family protein	PE_PGRS37	1.09449	0.00291
Rv3662c	hypothetical protein	-	1.09453	0.42836
Rv2660c	hypothetical protein	-	1.10727	0.02733
Rv2668	possible exported alanine and valine rich protein	-	1.10807	0.01499
Rv1772	hypothetical protein	-	1.11205	0.04292
Rv1842c	hypothetical protein	-	1.11817	0.00017
Rv0823c	possible transcriptional regulatory protein	-	1.11908	0.3563
Rv0578c	pe-pgrs family protein	PE_PGRS7	1.11973	0.00012
Rv2244	acyl carrier protein	acpM	1.12918	0.03473
Rv3270	probable metal cation-transporting p-type atpase c ctpc	ctpC	1.14432	0.1458
Rv0536	probable udp-glucose 4-epimerase gale3 (galactowaldenase) (udp-galactose 4-epimerase) (uridine diphosphate galactose 4-epimerase) (uridine diphospho-galactose 4-epimerase)	galE3	1.14999	3.0806e-07
Rv0706	50s ribosomal protein l22	rplV	1.15307	0.11798
Rv2346c	putative esat-6 like protein esxo (esat-6 like protein 6)	esxO	1.17511	2.94246e-16
Rv0641	50s ribosomal protein l1	rplA	1.18901	0.17236
Rv2591	pe-pgrs family protein	PE_PGRS44	1.19485	0.00117
Rv3512	pe-pgrs family protein	PE_PGRS56	1.20133	9e-05
Rv0569	hypothetical protein	-	1.20236	2.67019e-29
Rv2245	3-oxoacyl-(acyl carrier protein) synthase	kasA	1.21159	0.00493
Rv2554c	holliday junction resolvase-like protein	-	1.22496	0.00225
Rv3049c	probable monooxygenase	-	1.22934	7.21453e-12
Rv2007c	probable ferredoxin fdxa	fdxA	1.2545	1.57206e-11
Rv3051c	ribonucleotide-diphosphate reductase alpha subunit	nrdE	1.27723	0.10341
Rv3131	hypothetical protein	-	1.28993	4.74368e-10
Rv2490c	pe-pgrs family protein	PE_PGRS43	1.29455	6e-05
Rv3211	probable atp-dependent rna helicase rhle	rhlE	1.34927	5.09354e-06
Rv3508	pe-pgrs family protein	PE_PGRS54	1.50162	1.04928e-07
Rv3800c	polyketide synthase pks13	pks13	1.50254	1.28042e-11
Rv0682	30s ribosomal protein s12	rpsL	1.56473	0.00022
Rv0677c	possible conserved membrane protein mmps5	mmpS5	1.70609	0
Rv1872c	possible l-lactate dehydrogenase (cytochrome) lldd2	lldD2	1.7259	9.46265e-06
Rv2031c	heat shock protein hspx (alpha-crstallin homolog) (14 kda antigen) (hsp16.3)	hspX	1.75172	8.40446e-20
Rv2030c	hypothetical protein	-	1.76399	0

## Sheet: Gene location (CID)
List of differentially expressed genes in H37Ra vs H37Rv
Gene locus	Product	Gene name	Gene CID location (kb) and gene coordinate (bp) in H37Rv	Gene CID location (kb) and gene coordinate (bp) in H37Ra	Fold change	P-value
Rv3477	pe family protein	PE31	CID 14 (3550-3910) 3894093-3894389	CID 9 (3250-3960) 3902770-3903066	-3.38133	3.07739e-38
Rv3616c	conserved hypothetical alanine and glycine rich protein	-	end 4055197-4056375	end 4063644 4064822	-3.16432	0
Rv3615c	hypothetical protein	-	end 4054812-4055123	end 4063259 4063570	-2.74436	0
Rv3332	probable n-acetylglucosamine-6-phosphate deacetylase naga (glcnac 6-p deacetylase)	nagA	CID 14 (3550-3910) 3718595-3719746	CID 9 3250-3960) 3729436-3730587	-2.42629	2.95647e-22
Rv3478	pe family protein	PPE60	CID 14 (3550-3910) 3894426-3895607	CID 9 (3250-3960) 3903103-3904284	-2.3136	0
Rv3487c	probable esterase/lipase lipf	lipF	CID 14 (3550-3910) 3906174-3907007	CID 9 (3250-3960) 3914851-3915684	-2.25417	6.51359e-10
Rv3331	probable sugar-transport integral membrane protein sugi	sugI	CID 14 (3550-3910) 3717090-3718598	CID 9 (3250-3960) 3727931-3729439	-2.07664	0
Rv1196	ppe family protein	PPE18	CID 5 (1180-1340) 1339349-1340524	CID 3 1100-2070 1340660-1341679	-1.92616	0
Rv2391	probable ferredoxin-dependent nitrite reductase nira	nirA	CID 9 (2610-2970) 2684679-2686370	CID 6 (2660-2750) 2696647-2698338	-1.88277	2.54232e-23
Rv3825c	probable polyketide synthase pks2	pks2	end 4293225-4299605	end 4301671-4308051	-1.79449	0
Rv3135	ppe family protein	PPE50	CID 13 (3350-3550) 3501334-3501732	CID 9 (3250-3960) 3513490-3513888	-1.68067	0
Rv3767c	hypothetical protein	-	end 4212996 4213940	end 4223061 4223333	-1.62795	2.31119e-30
Rv3613c	hypothetical protein	-	end 4053881-4054042	end 4062328-4054042	-1.61553	1.10472e-06
Rv1639c	hypothetical protein	-	CID 6 (1340-2060) 1846989-1848458	CID 3 (1100-2070) 1848507-1849976	-1.61011	5.59061e-12
Rv1972	probable conserved mce associated membrane protein	-	CID 7 (2060-2370) 2216592-2217167	CID 4 (2070-2380) 2225157-2226470	-1.54701	0.00801
Rv0440	chaperonin groel	groEL	CID 2 (240-850) 528608-530230	CID 1 (350-850) 529918-531540	-1.51812	1.05782e-14
Rv2913c	possible d-amino acid aminohydrolase (d-amino acid hydrolase)	-	CID 10 (2970-3240) 3219863-3221698	CID 8 (2990-3250) 3231855-3233690	-1.49263	9.82291e-06
Rv2396	pe-pgrs family protein	PE_PGRS41	CID 9 (2610-2970) 2692799-2693884	CID 6 2660-2750 2704767-2705852	-1.46975	7.97391e-14
Rv1195	pe family protein	PE13	CID 5 (1180-1340) 1339003-1339302	CID 3 (1100-2070) 1340266-1340613	-1.46962	1.12822e-11
Rv2893	possible oxidoreductase	-	CID 10 (2970-3240) 3202420-3203397	CID 8 (2990-3250) 3214412-3215389	-1.42946	0.00059
Rv3053c	probable glutaredoxin electron transport component of nrdef (glutaredoxin-like protein) nrdh	nrdH	CID 13 (3350-3550) 3414719-3414958	CID 9 (3250-3960) 3426889- 3427128	-1.40276	8.69181e-11
Rv3804c	secreted antigen 85-a fbpa (mycolyl transferase 85a) (fibronectin-binding protein a) (antigen 85 complex a)	fbpA	end 4265642-4266658	end 4274088 4275104	-1.39949	0.00136
Rv2707	probable conserved transmembrane alanine and leucine rich protein	-	CID 10 (2970-3240) 3020573-3021547	CID 8 (2990-3250) 3032541-3033515	-1.3877	3.04844e-38
Rv2227	hypothetical protein	-	CID 8 (2370-2610) 2544698-2545225	CID 5 2380-2660 2510768-2511052	-1.3778	2.70038e-35
Rv2590	probable fatty-acid-coa ligase fadd9 (fatty-acid-coa synthetase) (fatty-acid-coa synthase)	fadD9	CID 9 (2610-2970) 2917871 2921377	CID 7 (2750-2990) 2929839-2933345	-1.34252	2.84462e-16
Rv2329c	probable nitrite extrusion protein 1 nark1 (nitrite facilitator 1)	narK1	CID 8 (2370-2610) 2601914-2603461	CID 5 2380-2660 2611818-2613365	-1.32282	1.97326e-08
Rv3136	ppe family protein	PPE51	CID 13 (3350-3550) 3501794-3502936	CID 9 (3250-3960) 3513950-3515092	-1.27895	2.35447e-06
Rv1185c	acyl-coa synthase	fadD21	CID 5 (1180-1340) 1325776-1327512	CID 3 (1100-2070) 1327087-1328823	-1.26316	0.0014
Rv3197	probable conserved atp-binding protein abc transporter	-	CID 14 (3550-3910) 3567024-3568367	CID 9 (3250-3960) 3577807-3579150	-1.25126	0.00132
Rv0350	molecular chaperone dnak	dnaK	CID 2 (240-850) 419835-421712	CID 1 (350-850) 421197-423074	-1.20513	7.72965e-06
Rv2986c	probable dna-binding protein hu homolog hupb (histone-like protein) (hlp) (21-kda laminin-2-binding protein)	hupB	CID 10 (2970-3240) 3205265-3206434	CID 9 (3250-3960) 3355345-3355989	-1.20411	0.14476
Rv1454c	probable quinone reductase qor (nadph:quinone reductase) (zeta-crystallin homolog protein)	qor	CID 6 (1340-2060) 1639674-1640660	CID 3 (1100-2070) 1641191-1642177	-1.19331	0.00091
Rv3268	hypothetical protein	-	CID 14 (3550-3910) 3649420-3650109	CID 9 3250-3960) 3660203-3660892	-1.19305	0.14102
Rv2671	hypothetical protein	ribD	CID 10 (2970-3240) 2986839-2987615	CID 8 (2990-3250) 2998807-2999583	-1.1842	0.00077
Rv1743	probable transmembrane serine/threonine-protein kinase e pkne (protein kinase e) (stpk e)	pknE	CID 6 (1340-2060) 1969004-1970704	CID 3 (1100-2070) 1970522-1972222	-1.17929	0.08514
Rv1361c	ppe family protein	PPE19	CID 6 (1340-2060) 1532443-1533633	CID 3 (1100-2070) 1533753-1534943	-1.17837	2.52963e-17
Rv2544	probable conserved lipoprotein lppb	lppB	CID 9 (2610-2970) 2867124-2867786	CID 7 (2750-2990) 2879092-2879754	-1.17704	1.0608e-06
Rv0981	mycobacterial persistence regulator mrpa (two component response transcriptional regulatory protein)	mprA	CID 4 (1070-1180) 1096822-1097508	CID 2 (850-1100) 1098124-1098816	-1.16934	0.02598
Rv1057	hypothetical protein	-	CID 4 (1070-1180) 1179396-1180577	CID 3 (1100-2070) 1180705-1181886	-1.14424	3.18454e-08
Rv3417c	chaperonin groel	groEL	CID 14 (3550-3910) 3835272-3836891	CID 9 (3250-3960) 3843950-3845569	-1.13725	0.11131
Rv3418c	co-chaperonin groes	groES	CID 14 (3550-3910) 3836986-3837288	CID 9 3250-3960) 3845664-3845966	-1.13449	0.01134
Rv1180	probable polyketide beta-ketoacyl synthase pks3	pks3	CID 5 (1180-1340) 1313725 1315191	CID 3 (1100-2070) 1315036 1321293	-1.13162	0.03301
Rv2450c	probable resuscitation-promoting factor rpfe	rpfE	CID 9 (2610-2970) 2751662-2752180	CID 7 (2750-2990) 2763630-2764148	-1.11085	0.01464
Rv0821c	probable phosphate-transport system transcriptional regulatory protein phoy2	phoY2	CID 3 (850-1070) 913558-914199	CID 2 ( 850-1100) 914864-915505	-1.10928	0.00048
Rv1805c	hypothetical protein	-	CID 6 (1340-2060) 2047687- 2048034	CID 3 (1100-2070) 2057619-2057966	-1.09867	0.02232
Rv3343c	ppe family protein	PPE54	CID 14 (3550-3910) 3729364-3736935	CID 9 (3250-3960) 3740205-3746048	-1.09262	0.36279
Rv1752	hypothetical protein	-	CID 6 (1340-2060) 1981130-1981579	CID 3 (1100-2070) 1982648-1983097	-1.09171	0.01562
Rv2669	hypothetical protein	-	CID 10 (2970-3240) 2985283-2985753	CID 8 (2990-3250) 2997251-2997721	-1.07662	0.00556
Rv3137	probable monophosphatase	-	CID 13 (3350-3550) 3503393- 3504175	CID 9 3250-3960) 3515549-3516331	-1.0737	0.05939
Rv0288	low molecular weight protein antigen 7 esxh (10 kda antigen) (cfp-7) (protein tb10.4)	esxH	CID 2 (240-850) 351848-352138	CID 1 (350-850) 353210-353500	-1.06298	0.10825
Rv2664	hypothetical protein	-	CID 10 (2970-3240) 2982097-2982351	CID 8 (2990-3250) 2994667-2994948	-1.06182	0.18648
Rv1393c	probable monoxygenase	-	CID 6 (1340-2060) 1568109-1569587	CID 3 (1100-2070) 1569419-1570897	-1.05754	0.45693
Rv1707	probable conserved transmembrane protein	-	CID 6 (1340-2060) 1934882-11936342	CID 3 (1100-2070) 1936400-1937860	-1.04918	0.05109
Rv0967	hypothetical protein	-	CID 4 (1070-1180) 1077975-1078334	CID 3 (1100-2070) 1079283-1079642	-1.04718	0.02205
Rv2550c	hypothetical protein	-	CID 9 (2610-2970) 2870119-2870364	CID 7 (2060-2370) 2882087-2882332	-1.04569	0.22203
Rv2663	hypothetical protein	-	CID 10 (2970-3240) 2981853-2982086	CID 8 (2990-3250) 2994065-2994319	-1.04544	0.2144
Rv1806	pe family protein	PE20	CID 6 (1340-2060) 2048072-2048371	CID 3 (1100-2070) 2058318-2059529	-1.03737	0.48423
Rv2662	hypothetical protein	-	CID 10 (2970-3240) 2981482-2981754	CID 8 (2990-3250) 2993821-2994054	-1.02904	0.52539
Rv2670c	hypothetical protein	-	CID 10 (2970-3240) 2985731-2986840	CID 8 (2990-3250) 2997699-2998808	-1.00364	0.93997
Rv0968	hypothetical protein	-	CID 4 (1070-1180) 1078391-1078687	CID 2 (850-1100) 1079699-1079995	-1.00064	0.96485
Rv0183	possible lysophospholipase	-	CID 1 (160-240) 214088-214927	start 215448-216287	-1.00015	0.99576
Rv2667	possible atp-dependent protease atp-binding subunit clpc2	clpC2	CID 10 (2970-3240) 2983896-2984654	CID 8 (2990-3250) 2995864-2996622	1.00495	0.93234
Rv2672	possible secreted protease	-	CID 10 (2970-3240) 2987682-2989268	CID 8 (2990-3250) 2999650- 3001236	1.00718	0.87107
Rv3219	probable transcriptional regulatory protein whib-like whib1	whiB1	CID 14 (3550-3910) 3595713-3595967	CID 9 (3250-3960) 3606496-3606750	1.01645	0.93992
Rv1285	sulfate adenylyltransferase subunit 2	cysD	CID 6 (1340-2060) 1437909-1438907	CID 3 (1100-2070) 1439219-1440217	1.0219	0.35112
Rv1586c	probable phirv1 integrase	-	CID 6 (1340-2060) 1787096-1788505	CID 3 (1100-2070) 1788614 1790023	1.02499	0.4677
Rv3411c	inositol-5-monophosphate dehydrogenase	guaB2	CID 14 (3550-3910) 3829930-3831519	CID 9 (3250-3960) 3838608-3840197	1.03148	0.29716
Rv0351	probable grpe protein (hsp-70 cofactor)	grpE	CID 2 (240-850) 421709-422416	CID 1 (350-850) 423071-423778	1.04979	0.06052
Rv3388	pe-pgrs family protein	PE_PGRS52	CID 14 (3550-3910) 3801653-3803848	CID 9 3250-3960) 3810776-3812524	1.0517	0.09049
Rv1871c	hypothetical protein	-	CID 7 (2060-2370) 2121495-2121884	CID 4 (2070-2380) 2131427-2131816	1.05235	0.35842
Rv0840c	probable proline iminopeptidase pip (prolyl aminopeptidase) (pap)	pip	CID 3 (850-1070) 936457-937317	CID 2 (850-1100) 937763-938623	1.05595	0.18008
Rv0535	5'-methylthioadenosine phosphorylase	pnp	CID 2 (240-850) 626457-627251	CID 1 (350-850) 627767-628561	1.05799	0.08907
Rv1537	dna polymerase iv	dinX	CID 6 (1340-2060) 1739856-1741247	CID 3 (1100-2070) 1741373-1742764	1.07238	0.00596
Rv2504c	probable succinyl-coa:3-ketoacid-coenzyme a transferase (alpha subunit) scoa (3-oxo acid:coa transferase) (oxct a) (succinyl-coa:3-oxoacid-coenzyme a transferase)	scoA	CID 9 (2610-2970) 2819124-2819870	CID 7 (2750-2990) 2831092-2831838	1.07809	0.26724
Rv3269	hypothetical protein	-	CID 14 (3550-3910) 3650234-3650515	CID 9 (3250-3960) 3661017-3661298	1.0902	0.40322
Rv1690	probable lipoprotein lprj	lprJ	CID 6 (1340-2060) 1915527-1915910	CID 3 (1100-2070) 1915527-1917428	1.09044	0.01174
Rv0988	possible conserved exported protein	-	CID 4 (1070-1180) 1105116-1106276	CID 3 (1100-2070) 1106424-1107584	1.09182	0.02634
Rv2126c	pe-pgrs family protein	PE_PGRS37	CID 8 (2370-2610) 2387202-2387972	CID 5 2380-2660 2397104-2397874	1.09449	0.00291
Rv3662c	hypothetical protein	-	end 4101265-4102035	end 4109711 4110481	1.09453	0.42836
Rv2660c	hypothetical protein	-	CID 10 (2970-3240) 2980963-2981190	CID 8 (2990-3250) 2992931-2993398	1.10727	0.02733
Rv2668	possible exported alanine and valine rich protein	-	CID 10 (2970-3240) 2984733 2985254	CID 8 (2990-3250) 2996701-2997222	1.10807	0.01499
Rv1772	hypothetical protein	-	CID 6 (1340-2060) 2006636-2006947	CID 3 (1100-2070) 2016568-2016879	1.11205	0.04292
Rv1842c	hypothetical protein	-	CID 7 (2060-2370) 2090718-2092085	CID 3 (1100-2070) 1788614-1790023	1.11817	0.00017
Rv0823c	possible transcriptional regulatory protein	-	CID 3 (850-1070) 916477-917646	CID 2 (850-1100) 917783-918952	1.11908	0.3563
Rv0578c	pe-pgrs family protein	PE_PGRS7	CID 2 (240-850) 671996-675916	CID 1 (350-850) 673306-677226	1.11973	0.00012
Rv2244	acyl carrier protein	acpM	CID 8 (2370-2610) 2517771-2518118	CID 5 2380-2660 2527673-2528020	1.12918	0.03473
Rv3270	probable metal cation-transporting p-type atpase c ctpc	ctpC	CID 14 (3550-3910) 3650526-3652682	CID 9 (3250-3960) 3661309-3663465	1.14432	0.1458
Rv0536	probable udp-glucose 4-epimerase gale3 (galactowaldenase) (udp-galactose 4-epimerase) (uridine diphosphate galactose 4-epimerase) (uridine diphospho-galactose 4-epimerase)	galE3	CID 2 (240-850) 627248-628288	CID 1 (350-850) 628558-629598	1.14999	3.0806e-07
Rv0706	50s ribosomal protein l22	rplV	CID 3 (850-1070) 803689-804282	CID 1 (350-850) 804995-805588	1.15307	0.11798
Rv2346c	putative esat-6 like protein esxo (esat-6 like protein 6)	esxO	CID 9 (2610-2970) 2625888- 2626172	CID 5 2380-2660 2635792-2636076	1.17511	2.94246e-16
Rv0641	50s ribosomal protein l1	rplA	CID 2 (240-850) 735517- 736224	CID 1 (350-850) 736823-737530	1.18901	0.17236
Rv2591	pe-pgrs family protein	PE_PGRS44	CID 9 (2610-2970) 2921551-2923182	CID 7 2750-2990) 2933489-2935150	1.19485	0.00117
Rv3512	pe-pgrs family protein	PE_PGRS56	CID 15(3910-3950) 3943812-3944963	CID 9 (3250-3960) 3949108-3951261	1.20133	9e-05
Rv0569	hypothetical protein	-	CID 2 (240-850) 661003-661269	CID 1 (350-850) 662313-662579	1.20236	2.67019e-29
Rv2245	3-oxoacyl-(acyl carrier protein) synthase	kasA	CID 8 (2370-2610) 2518115-2519365	CID 5 2380-2660 2528017-2529267	1.21159	0.00493
Rv2554c	holliday junction resolvase-like protein	-	CID 9 (2610-2970) 2873258-2873770	CID 7 (2750-2990) 2885226-2885738	1.22496	0.00225
Rv3049c	probable monooxygenase	-	CID 13 (3350-3550) 3409509-3411083	CID 9 (3250-3960) 3421679-3423253	1.22934	7.21453e-12
Rv2007c	probable ferredoxin fdxa	fdxA	CID 7 (2060-2370) 2256084 2256428	CID 4 (2070-2380) 2265984-2266328	1.2545	1.57206e-11
Rv3051c	ribonucleotide-diphosphate reductase alpha subunit	nrdE	CID 13 (3350-3550) 3412085- 3414166	CID 9 3250-3960) 3424255-3426326	1.27723	0.10341
Rv3131	hypothetical protein	-	CID 14 (3550-3910) 3496551-3497549	CID 9 3250-3960) 3508707-3509705	1.28993	4.74368e-10
Rv2490c	pe-pgrs family protein	PE_PGRS43	CID 9 (2610-2970) 2801254-2806236	CID 7 (2750-2990) 2813222-2828204	1.29455	6e-05
Rv3211	probable atp-dependent rna helicase rhle	rhlE	CID 14 (3550-3910) 3587798-3589381	CID 9 (3250-3960) 3598580-3600163	1.34927	5.09354e-06
Rv3508	pe-pgrs family protein	PE_PGRS54	CID 15(3910-3950) 3931005-3936710	CID 9 (3250-3960) 3939682-3944319	1.50162	1.04928e-07
Rv3800c	polyketide synthase pks13	pks13	end 4255945-4261146	end 4264391 4269592	1.50254	1.28042e-11
Rv0682	30s ribosomal protein s12	rpsL	CID 2 (240-850) 781560-781934	CID 1 (350-850) 782866-783240	1.56473	0.00022
Rv0677c	possible conserved membrane protein mmps5	mmpS5	CID 2 (240-850) 778477- 778905	CID 1 (350-850) 779783-780211	1.70609	0
Rv1872c	possible l-lactate dehydrogenase (cytochrome) lldd2	lldD2	CID 7 (2060-2370) 2121907-2123151	CID 4 (2070-2380) 2131839-2133083	1.7259	9.46265e-06
Rv2031c	heat shock protein hspx (alpha-crstallin homolog) (14 kda antigen) (hsp16.3)	hspX	CID 7 (2060-2370) 2278498-2278932	CID 4 (2070-2380) 2288398-2288832	1.75172	8.40446e-20
Rv2030c	hypothetical protein	-	CID 7 (2060-2370) 2276441-2278486	CID 4 (2070-2380) 2286341-2288386	1.76399	0
