# Supplementary material for: Differential genome organization revealed by comparative topological analysis of Mycobacterium tuberculosis strains H37Rv and H37Ra
Source: mSystems. 2025 Apr 7;10(5):e00562-24. doi: 10.1128/msystems.00562-24 (PMC12090813; doi:10.1128/msystems.00562-24)
Supplement: Table S5 — PE/PPE genes. [file msystems.00562-24-s0006.xlsx]

## Sheet: PE_PPE genes
Differentially expressed PE/PPE genes in H37Ra vs H37Rv
Gene Locus	Product	Gene CID location (kb) , gene coordinates (bp) and distance from the boundary in H37Rv	Gene CID location (kb), gene coordinates (bp) and distance from the boundary in H37Ra	Fold change	P-value
Rv3477	PE31	CID 14 (3550-3910) 3894093-3894389 (15kb)	CID 9 (3250-3960) 3902770-3903066 (57 kb)	-3.38133	3.07739e-38
Rv3478	PPE60	CID 14 (3550-3910) 3894426-3895607 (14kb)	CID 9 (3250-3960) 3903103-3904284 (57kb)	-2.3136	0
Rv1196	PPE18	CID 5 (1180-1340) 1339349-1340524 (0.65kb)	CID 3 (1100-2070) 1340660-1341679 (240kb)	-1.92616	0
Rv3135	PPE50	CID 13 (3350-3550) 3501334-3501732 (48kb)	CID 9 (3250-3960) 3513490-3513888 (263kb)	-1.68067	0
Rv2396	PE_PGRS41	CID 9 (2610-2970) 2692799-2693884 (32kb)	CID 6 (2660-2750) 2704767-2705852 (45 kb)	-1.46975	7.97391e-14
Rv1195	PE13	CID 5 (1180-1340) 1339003-1339302 (1kb)	CID 3 (1100-2070) 1340266-1340613 (240 kb)	-1.46962	1.12822e-11
Rv3136	PPE51	CID 13 (3350-3550) 3501794-3502936 (49kb)	CID 9 (3250-3960) 3513950-3515092 (47 kb)	-1.27895	2.35447e-06
Rv1361c	PPE19	CID 6 (1340-2060) 1532443-1533633 (192kb)	CID 3 (1100-2070) 1533753-1534943 (430kb)	-1.17837	2.52963e-17
Rv3343c	PPE54	CID 14 (3550-3910) 3729364-3736935 (179kb)	CID 9 (3250-3960) 3740205-3746048 (219kb)	-1.09262	0.36279
Rv1806	PE20	CID 6 (1340-2060) 2048072-2048371 (18kb)	CID 3 (1100-2070) 2058318-2059529 (18.5kb)	-1.03737	0.48423
Rv3388	PE_PGRS52	CID 14 (3550-3910) 3801653-3803848 (106kb)	CID 9 3250-3960) 3810776-3812524 (147kb)	1.0517	0.09049
Rv2126c	PE_PGRS37	CID 8 (2370-2610) 2387202-2387972 (17kb)	CID 5 2380-2660 2397104-2397874 (17kb)	1.09449	0.00291
Rv0578c	PE_PGRS7	CID 2 (240-850) 671996-675916 (174kb)	CID 1 (350-850) 673306-677226 (172kb)	1.11973	0.00012
Rv2591	PE_PGRS44	CID 9 (2610-2970) 2921551-2923182 (47kb)	CID 7 2750-2990) 2933489-2935150 (54kb)	1.19485	0.00117
Rv3512	PE_PGRS56	CID 15(3910-3950) 3943812-3944963 (5kb)	CID 9 (3250-3960) 3949108-3951261 (8kb)	1.20133	9e-05
Rv2490c	PE_PGRS43	CID 9 (2610-2970) 2801254-2806236 (163kb)	CID 7 (2750-2990) 2813222-2828204 (63kb)	1.29455	6e-05
Rv3508	PE_PGRS54	CID15 (3910-3950) 3931005-3936710 (13kb)	CID 9 (3250-3960) 3939682-3944319 (15kb)	1.50162	1.04928e-07
