# Supplementary material for: Differential genome organization revealed by comparative topological analysis of Mycobacterium tuberculosis strains H37Rv and H37Ra
Source: mSystems. 2025 Apr 7;10(5):e00562-24. doi: 10.1128/msystems.00562-24 (PMC12090813; doi:10.1128/msystems.00562-24)
Supplement: Table S6 — Robustness against replicates. [file msystems.00562-24-s0007.xlsx]

## Sheet: replicates
Supplementary table: Overlap between the genomic bins where a CID boundary has been observed in Rv and Ra. Part A shows the CID boundary locatopns for Rv and corresponding bins in Ra have been shown by aligning bins to nearest bins corresponding to Rv (part A). Presence of a CID boundary has been annotated as value 1, and 0 otherwise
(A) Replicates of Rv						Replicates of Ra (aligned to nearest bins in (A)
Bin location	Rv_Rep1	Rv_Rep2	Rv_Rep3	Overlap between replicates		Bin location	Ra_Rep1	Ra_Rep2	Ra_Rep3	Overlap between replicates
160000	0	0	1	Only in one replicate
240000	1	0	1	Exact match in 2		260000	1	0	0	Match in 2 replicates within 1 bin; missing in one replicate
330000	1	0	0	Match in 2 within 8 bins; 3 within 42 bins		270000	0	0	1
500000	0	0	1			350000	1	1	1	Exact match
750000	0	1	0
850000	1	0	0	Match in 2 within 5 bins; all replicates within 22 bins		850000	0	0	1	Only in one replicate	Match of one replicate from each strains
900000	0	0	1
1070000	0	1	1			1100000	1	1	1	Exact match
1180000	1	1	0	Exact match in 2; all three replicares within 22 bins		1180000	0	1	0	Match in 2 replicates within 16 bins; missing in one replicate	Match of two replicates each from each strains
1340000	1	0	0			1340000	1	0	0
1400000	0	0	1
1490000	0	0	1	Only in one replicate
1930000	0	1	0	Only in one replicate
2060000	1	1	1	Exact match		2070000	1	1	1	Exact match
2320000	0	1	1	Exact match in 2		2330000	1	0	0	Exact match in 2 replicates; within 5 bins in all replicates
2370000	1	1	1	Exact match		2380000	1	1	1
2520000	0	1	1	Exact match in 2; all three replicares within 9 bins		2530000	0	1	0	Only in one replicate
2610000	1	0	0	Match within 11 bins		2660000	1	1	1	Exact match
2720000	0	1	0
2730000	0	0	1	Only in one replicate		2740000	0	1	0	Exact match in 2 replicates; missing in one
2970000	1	1	1	Exact match		2750000	1	0	0
3010000	0	1	0	Only in one replicate		2990000	1	1	1	Exact match
3240000	1	1	0	Exact match in 2; missing in one		3250000	1	1	1	Match in 2 replicates within 8 bins; all matches within 10 bins
3350000	1	1	1	Exact match		3330000	1	0	0
3460000	1	0	0	Only in one replicate		3350000	0	0	1		Match of one replicates from each strains
